# Supplementary material for: Ozone exposure disrupts insect sexual communication
Source: Nat Commun. 2023 Mar 14;14:1186. doi: 10.1038/s41467-023-36534-9 (PMC10014992; doi:10.1038/s41467-023-36534-9)
Supplement: Supplementary file 7 — Source data [file 41467_2023_36534_MOESM7_ESM.xlsx]

## Sheet: Figure 1
Figure 1. TDU GC-MS analysis of D. melanogaster (CS) male pheromones and cuticular hydrocarbons.
c, Quantitative analysis of male pheromones and CHCs.
ambient air exposure (Normalized intensity)
Fly Nr.	cVA	7-T	9-T	7-P	11-P	9-P
1	1.83279	6.12067	0.517835	1.93613	0.0445891	0.217441
2	5.51841	6.0211	0.431457	1.08007	0.0202868	0.1928
3	1.96227	3.37716	0.382386	1.01436	0.0303614	0.139311
4	3.75197	4.24462	0.415082	2.1321	0.0591718	0.189609
5	2.81179	5.16467	0.328853	1.6154	0.0593556	0.127842
6	0.342636	2.78194	0.271708	0.749682	0.0203328	0.115101
7	0.400094	3.53172	0.360272	0.640334	0.015222	0.107701
8	0.284643	5.22195	0.447315	0.880907	0.019323	0.163943
9	2.96553	4.77318	0.409528	0.806359	0.0185003	0.15103
10	2.55312	6.61722	0.386733	1.39436	0.0355008	0.197283
11	1.26079	5.08369	0.425541	0.938588	0.0260427	0.140758
12	0.487463	4.65399	0.463161	1.68329	0.0778747	0.128448
13	3.34706	4.32408	0.458668	1.41159	0.0410724	0.168548
14	0.53142	4.00179	0.312689	1.04689	0.0288761	0.147027
15	0.648161	3.77519	0.390826	1.19105	0.0374046	0.0982562
16	2.06129	5.64221	0.413995	1.26773	0.031128	0.167973
17	5.48958	5.90504	0.529581	1.23005	0.0318827	0.224123
18	0.495069	5.72948	0.485977	1.60838	0.0582682	0.189143
19	0.169876	1.64497	0.150176	0.262892	0.00691827	0.0489625
20	1.09515	2.18258	0.124998	0.363772	0.0100217	0.0668127
21	0.934375	1.25532	0.170308	0.618488	0.0237973	0.0378324
22	0.142794	1.23714	0.154176	0.661253	0.0360482	0.0514346
23	0.517136	6.85471	0.592075	1.06798	0.0288343	0.190504
24	0.695537	6.16728	0.450785	0.866261	0.0215293	0.186278
25	1.74521	7.00865	0.602267	2.2271	0.0699909	0.279845
100ppb ozone exposure (Normalized intensity)
Fly Nr.	cVA	7-T	9-T	7-P	11-P	9-P
1	1.02532	3.61582	0.347215	0.605446	0.0125563	0.148102
2	3.36452	3.27796	0.337588	0.735034	0.0152537	0.10677
3	1.29215	2.7861	0.312116	0.857192	0.0304018	0.10316
4	0.0833535	3.02892	0.180617	0.438449	0.0102693	0.0814178
5	0.067799	2.41635	0.145674	0.329745	0.00512798	0.0757285
6	0.797839	2.42211	0.283139	0.58039	0.0143297	0.0785079
7	0.352562	4.25291	0.410314	0.885898	0.026492	0.115694
8	0.163952	2.30099	0.0898385	0.352511	0.00887461	0.0474733
9	1.56068	1.17118	0.113872	0.213636	0.00528944	0.0431784
10	0.47671	4.62786	0.342396	0.691261	0.0113596	0.126644
11	0.707203	3.88549	0.391498	0.9305	0.0236228	0.132868
12	0.53727	1.36665	0.0969815	0.213872	0.00546059	0.0430104
13	1.44695	1.42612	0.104032	0.253027	0.00641018	0.034543
14	0.747569	1.18803	0.123609	0.197819	0.00475464	0.0304803
15	1.53686	3.02077	0.300445	0.606571	0.0122423	0.0887889
16	0.393739	1.57721	0.171855	0.381876	0.0102701	0.0663976
17	0.319233	0.699799	0.0722075	0.127109	0.00272183	0.035767
18	0.175182	0.351802	0.0324069	0.0940369	0.00256068	0.0216777
19	0.581018	1.45631	0.0544285	0.280734	0.00653338	0.059083
20	2.2954	3.03312	0.245173	0.398701	0.00904048	0.0611337
21	2.18965	1.55649	0.125112	0.277067	0.00474432	0.052482
22	0.355684	0.435351	0.0451146	0.106207	0.00311009	0.0228429
23	0.0754525	1.16191	0.11098	0.164535	0.00375549	0.0358954
24	0.120059	1.12251	0.0984902	0.24497	0.00741964	0.0374495
25	0.278261	2.07973	0.167724	0.624578	0.0180983	0.0862821
ambient air exposure (quantity)
Fly Nr.	cVA	7-T
1	1018.21	3400.37
2	3065.78	3345.06
3	1090.15	1876.2
4	2084.43	2358.12
5	1562.11	2869.26
6	190.354	1545.52
7	222.274	1962.07
8	158.135	2901.08
9	1647.52	2651.77
10	1418.4	3676.23
11	700.437	2824.27
12	270.813	2585.55
13	1859.48	2402.27
14	295.233	2223.22
15	360.089	2097.33
16	1145.16	3134.56
17	3049.77	3280.58
18	275.038	3183.05
19	94.3757	913.875
20	608.417	1212.54
21	519.097	697.398
22	79.3298	687.3
23	287.298	3808.17
24	386.41	3426.27
25	969.561	3893.69
ozone exposure (quantity)
Fly Nr.	cVA	7-T
1	569.62	2008.79
2	1869.18	1821.09
3	717.86	1547.83
4	46.3075	1682.73
5	37.6661	1342.42
6	443.244	1345.62
7	195.868	2362.73
8	91.0843	1278.33
9	867.042	650.658
10	264.839	2571.04
11	392.891	2158.6
12	298.483	759.25
13	803.861	792.291
14	415.316	660.019
15	853.81	1678.21
16	218.744	876.228
17	177.352	388.777
18	97.3236	195.446
19	322.788	809.062
20	1275.22	1685.06
21	1216.47	864.716
22	197.602	241.861
23	41.9181	645.506
24	66.6996	623.618
25	154.59	1155.41

## Sheet: Figure 2
Figure 2. Ozone exposure corrupts D. melanogaster (CS)’s sex discrimination.
a, Male/female courtship latency and mating latency after male exposure to different levels of ozone
ambient air exposure 30min				50ppb ozone exposure (30min)				100ppb ozone (30min)				150ppb ozone (30min)				200ppb ozone (30min)
samples	courtship latency (s)	mating latency (s)		samples	courtship latency (s)	mating latency (s)		samples	courtship latency (s)	mating latency (s)		samples	courtship latency (s)	mating latency (s)		samples	courtship latency (s)	mating latency (s)
1	145	779		1	361	495		1	162	470		1	398	706		1	151	1031
2	87	395		2	265	343		2	107	1711		2	130	295		2	55	1242
3	478	945		3	73	226		3	52	909		3	644	1341		3	351	685
4	577	not mate		4	136	329		4	758	909		4	13	not mate		4	321	594
5	76	741		5	28	214		5	164	354		5	1	414		5	13	1244
6	77	1015		6	51	444		6	472	782		6	106	1653		6	134	628
7	1	147		7	58	877		7	17	500		7	1	not mate		7	297	349
8	93	441		8	21	232		8	125	477		8	302	622		8	96	589
9	434	918		9	99	1178		9	217	280		9	105	297		9	275	335
10	75	132		10	220	382		10	180	317		10	182	1368		10	353	518
11	68	396		11	191	978		11	169	1094		11	84	2635		11	48	487
12	169	461		12	169	484		12	339	473		12	83	1442		12	138	not mate
13	69	145		13	54	422		13	2	not mate		13	1	280		13	48	not mate
14	89	209		14	90	465		14	8	not mate		14	1068	not mate		14	63	1383
15	150	285		15	471	519		15	70	221		15	7	189		15	364	1302
16	252	446		16	223	964		16	693	1132		16	553	1050		16	91	937
17	487	678		17	123	226		17	310	578		17	115	215		17	36	412
18	540	669		18	71	232		18	245	763		18	30	60		18	129	3321
19	146	453		19	1	379		19	101	168		19	530	586		19	90	1201
20	97	376		20	8	312		20	485	not mate		20	79	157		20	311	not mate
21	360	490		21	1	253		21	50	388		21	23	466		21	153	854
22	103	426		22	59	475		22	1	761		22	53	258		22	169	513
23	231	540		23	172	450		23	155	1057		23	218	485		23	642	not mate
24	159	440		24	195	246		24	130	1198		24	1	304		24	59	2929
25	13	400		25	461	567		25	7	384		25	50	1256		25	130	826
26	41	207		26	163	224		26	1	287		26	11	847		26	441	1336
27	336	657		27	103	216		27	8	402		27	68	1955		27	69	777
28	6	380		28	41	326		28	625	not mate		28	28	426		28	245	990
29	64	594		29	150	174		29	1	2748		29	122	544		29	58	663
30	245	372		30	92	400		30	240	1447		30	82	685		30	235	444
31	112	137		31	53	653		31	79	817		31	116	952		31	259	616
32	174	560		32	77	141		32	272	460		32	240	1263		32	188	285
33	209	322		33	19	371		33	14	790		33	13	461		33	69	542
34	130	628		34	37	254		34	5	180		34	65	454		34	273	619
35	162	287		35	78	439		35	50	331		35	103	1127		35	309	805
36	493	673		36	85	1896		36	40	646		36	274	not mate		36	129	216
37	345	1617		37	178	1291		37	190	420		37	105	193		37	250	805
38	254	731		38	164	171		38	7	354		38	274	411		38	80	270
39	46	223		39	not court	not mate		39	297	406		39	353	717		39	82	243
40	78	213		40	83	272		40	1	176		40	45	89		40	93	334
41	283	324		41	64	542		41	263	550		41	121	306		41	98	390
42	121	697		42	1	339		42	not court	not mate		42	1	1110		42	305	398
43	139	276		43	39	327		43	374	384		43	1	983		43	124	333
44	96	442		44	1	462		44	674	not mate		44	168	1157		44	297	879
45	227	240		45	322	431		45	42	259		45	192	371		45	144	601
46	97	729		46	25	352		46	51	943		46	1	475		46	124	384
47	143	not mate		47	93	199		47	49	273		47	330	647		47	269	413
48	1	164		48	190	248		48	1	900		48	230	1515		48	176	not mate
49	207	384		49	66	412		49	262	376		49	73	722		49	62	593
50	140	177		50	79	424		50	619	625		50	220	249		50	108	not mate
51	269	515		51	112	505		51	130	353		51	91	223		51	420	728
52	62	250		52	104	366		52	116	232		52	1	162		52	157	206
53	61	125		53	37	389		53	13	546		53	39	836		53	292	360
54	1	262		54	19	249		54	11	56		54	1	228		54	204	3107
55	77	212		55	136	not mate		55	2	1349		55	179	417		55	135	328
56	191	356		56	130	248		56	76	not mate		56	58	186		56	340	752
57	36	66		57	225	537		57	78	417		57	98	239		57	174	295
58	290	468		58	1	269		58	131	374		58	89	1221		58	18	40
59	116	393		59	357	503		59	520	601		59	647	929		59	65	488
60	222	357		60	26	316		60	23	not mate		60	101	1913		60	1	323
61	76	1012		61	336	800		61	70	211		61	4	2013		61	381	490
62	34	415		62	42	1667		62	1	452		62	10	1910		62	236	333
63	76	499		63	61	330		63	88	647		63	184	384		63	232	472
64	64	287		64	229	452		64	1	289		64	368	2119		64	170	430
65	1	454		65	13	229		65	140	not mate		65	8	1501		65	278	not mate
66	2	not mate		66	72	381		66	1	233		66	130	658		66	367	530
67	50	275		67	55	328		67	48	953		67	23	558		67	24	612
68	1	not mate		68	65	169		68	246	478		68	1	not mate		68	110	678
69	68	207		69	51	270		69	99	254		69	47	326		69	64	531
70	131	not mate		70	1	264		70	92	501		70	1	not mate		70	348	2466
71	151	310		71	155	181		71	174	not mate		71	172	558		71	205	1585
72	133	181		72	317	466						72	276	369		72	76	501
73	65	324										73	45	not mate		73	67	232
74	66	413										74	11	not mate		74	337	451
75	96	226										75	114	224		75	345	466
76	125	266										76	130	577		76	245	465
77	1	423										77	5	777		77	219	432
78	97	318										78	61	1047		78	55	211
												79	1	786		79	18	409
												80	1	643		80	190	437
												81	49	217		81	159	438
												82	36	not mate		82	161	1020
												83	77	not mate		83	54	234
												84	43	431		84	44	67
												85	390	639		85	339	611
												86	138	647		86	129	787
												87	68	381		87	36	567
												88	9	372		88	360	657
												89	18	795		89	285	695
												90	25	429		90	141	334
												91	155	1461		91	47	332
												92	149	2516		92	224	313
												93	34	1710
												94	1	70
												95	27	not mate
												96	1	46
b, Male/male courtship behavior after both males had been exposed to ozone.
ambient air (30min)			50ppb ozone (30min)			100ppb ozone (30min)			150ppb ozone (30min)			200ppb ozone (30min)
samples	courtship latency (s)		samples	courtship latency (s)		samples	courtship latency (s)		samples	courtship latency (s)		samples	courtship latency (s)
1	not court		1	not court		1	258		1	188		1	120
2	not court		2	not court		2	424		2	1095		2	78
3	724		3	not court		3	not court		3	433		3	413
4	not court		4	557		4	273		4	1103		4	12
5	not court		5	not court		5	128		5	540		5	289
6	not court		6	152		6	363		6	604		6	not court
7	not court		7	not court		7	not court		7	not court		7	18
8	not court		8	not court		8	1523		8	325		8	43
9	not court		9	not court		9	1113		9	298		9	578
10	not court		10	not court		10	not court		10	not court		10	336
11	191		11	not court		11	not court		11	1530		11	216
12	not court		12	1459		12	not court		12	180		12	124
13	not court		13	313		13	not court		13	368		13	1029
14	32		14	not court		14	not court		14	924		14	540
15	not court		15	not court		15	211		15	779		15	not court
16	not court		16	not court		16	1780		16	255		16	205
17	not court		17	not court		17	421		17	1066		17	7
18	not court		18	not court		18	not court		18	117		18	40
19	not court		19	not court		19	1051		19	4		19	160
20	924		20	not court		20	not court		20	636		20	255
21	not court		21	530		21	not court		21	653		21	1305
22	not court		22	not court		22	not court		22	435		22	557
23	366		23	not court		23	887		23	148		23	not court
24	not court		24	not court		24	not court		24	433		24	209
25	not court		25	383		25	not court		25	64		25	35
26	not court		26	not court		26	not court		26	367		26	1069
27	not court		27	not court		27	1298		27	150		27	627
28	not court		28	not court		28	not court		28	143		28	554
29	not court		29	not court		29	not court		29	558		29	176
30	not court		30	297		30	892		30	313		30	29
31	not court		31	238		31	not court		31	not court		31	1200
32	not court		32	not court		32	1224		32	not court		32	350
33	not court		33	not court		33	not court		33	433		33	28
34	not court		34	not court		34	not court		34	894		34	89
35	not court		35	not court		35	not court		35	not court		35	378
36	not court		36	not court		36	not court		36	267		36	189
37	not court		37	not court		37	not court		37	463		37	not court
38	1464		38	573		38	47		38	1582		38	229
39	not court		39	not court		39	327		39	not court		39	not court
40	not court		40	not court		40	not court		40	1219		40	867
41	not court		41	not court		41	520		41	1252		41	203
42	not court		42	not court		42	not court		42	31		42	1300
43	not court		43	not court		43	703		43	436		43	635
44	not court		44	148		44	not court		44	511		44	not court
45	not court		45	not court		45	not court		45	not court		45	20
46	not court		46	not court		46	280		46	788		46	652
47	not court		47	not court		47	not court		47	1154		47	not court
48	not court		48	not court		48	507		48	135		48	405
49	not court		49	not court		49	1545		49	159		49	218
50	not court		50	not court		50	not court		50	475		50	293
51	not court		51	not court		51	915		51	not court		51	411
52	not court		52	not court		52	not court		52	not court		52	62
53	not court		53	not court		53	1250		53	176		53	148
54	not court		54	not court		54	not court		54	118		54	63
55	not court		55	not court		55	not court		55	15		55	2
56	not court		56	142		56	1572		56	59		56	105
57	not court		57	142		57	not court		57	25		57	229
58	not court		58	274		58	not court		58	891		58	not court
59	not court		59	not court		59	not court					59	869
60	1055		60	not court		60	893					60	238
61	not court		61	not court		61	340					61	89
62	239		62	523		62	236					62	102
63	not court		63	not court		63	149					63	258
64	not court		64	not court		64	not court					64	68
65	not court		65	not court		65	not court					65	1153
66	not court		66	not court		66	not court					66	331
67	1350		67	not court		67	not court					67	510
68	not court		68	829		68	185					68	773
69	not court		69	not court		69	not court					69	57
70	not court		70	not court								70	11
71	not court		71	not court								71	101
72	not court		72	965								72	129
73	not court		73	not court								73	15
74	not court		74	not court
75	not court		75	not court
76	not court		76	not court
77	not court		77	not court
			78	not court
	courtship percentage			courtship percentage			courtship percentage			courtship percentage			courtship percentage
	9/77			16/78			29/69			49/58			65/73
	0.117			0.205			0.42			0.845				0.89
c, SSR dose response curve of Or67d neuron (at1 sensillum) from male D.melanogaster
Ambient air exposure		Log [v/v] cVA
samples	Mineral oil	-5	-4	-3	-2	-1
1	-4	0	14	26	43	128
2	11	6	30	44	30	27
3	-1	-2	11	23	54	53
4	-1	-4	3	22	39	16
5	1	-14	32	46	102	90
6	-7	16	25	55	61	69
7	-1	3	31	33	42	42
8	8	8	37	38	11	29
9	8	17	31	45	52	73
10	-2	1	43	37	46	37
100ppb ozone exposure		Log [v/v] cVA
samples	Mineral oil	-5	-4	-3	-2	-1
1	0	-10	31	48	62	58
2	0	-4	0	16	4	16
3	2	17	17	44	49	33
4	3	9	32	44	69	106
5	3	4	35	28	34	19
6	3	-2	44	52	28	12
7	-1	-7	45	55	104	26
8	-4	3	52	69	73	80
9	0	12	43	48	66	54
10	-3	5	26	59	34	10
d, Courtship behavior of an intact D. melanogaster male towards a decapitated male.
decapitate male	ambient air exposure			ozone exposure			ambient air exposure			ozone exposure
intact male	ambient air exposure			ambient air exposure			ozone exposure			ozone exposure
	courtship percentage			courtship percentage			courtship percentage			courtship percentage
court numbers/total test numbers	12/69			46/72			14/72			49/69
	0.17			0.64			0.19			0.71
decapitate male	ambient air exposure				ozone exposure				ambient air exposure				ozone exposure
intact male	ambient air exposure				ambient air exposure				ozone exposure				ozone exposure
	samples	courtship index			samples	courtship index			samples	coutship index			samples	courthsip index
	1	0.00166667			1	0.0716667			1	0.00166667			1	0.0266667
	2	0.00166667			2	0.07			2	0.0616667			2	0.005
	3	0.00166667			3	1			3	0.00166667			3	0.0116667
	4	0.00166667			4	0.04			4	0.00166667			4	0.398333
	5	0.176667			5	0.00833333			5	0.00166667			5	0.135
	6	0.0216667			6	0.00666667			6	0.035			6	0.005
	7	0.00166667			7	0.0133333			7	0.00166667			7	0.085
	8	0.00166667			8	0.136667			8	0.163333			8	0.005
	9	0.01			9	1			9	0.00166667			9	0.0233333
	10	0.00166667			10	0.04			10	0.168333			10	0.00666667
	11	0.015			11	1			11	0.00166667			11	0.181667
	12	0.00666667			12	0.0316667			12	0.223333			12	0.0233333
					13	0.00333333			13	0.00166667			13	1
					14	0.401667			14	0.00166667			14	1
					15	0.03							15	0.00333333
					16	0.01							16	0.0566667
					17	0.0116667							17	0.0316667
					18	1							18	0.0266667
					19	0.573333							19	0.01
					20	1							20	0.0133333
					21	0.623333							21	0.07
					22	0.571667							22	0.00666667
					23	0.595							23	0.02
					24	0.7							24	1
					25	0.0716667							25	0.00833333
					26	0.865							26	1
					27	0.0316667							27	0.123333
					28	0.628333							28	0.0416667
					29	0.941667							29	0.73
					30	0.133333							30	0.318333
					31	0.351667							31	0.883333
					32	1							32	0.0616667
					33	0.0516667							33	0.0133333
					34	0.0316667							34	0.0283333
					35	0.386667							35	0.0183333
					36	1							36	0.005
					37	0.87							37	0.0666667
					38	0.18							38	1
					39	0.128333							39	0.926667
					40	0.215							40	1
					41	1							41	1
					42	0.168333							42	1
					43	0.00166667							43	1
					44	1							44	0.03
					45	1							45	0.04
					46	0.00166667							46	0.005
													47	0.723333
													48	0.151667
													49	0.176667
e, A male fly’s preference for a decapitated male or female.
intact-male-air							intact-male-air							intact-male-air
decapitate-male-air							decapitate-male-ozone							decapitate-male-ozone
decapitate-female-air							decapitate-female-air							decapitate-female-ozone
First court to	female	male					First court to	female	male					First court to	female	male
court numbers/total test numbers	27/32	5/32					court numbers/total test numbers	19/32	13/32					court numbers/total test numbers	17/30	13/30
	0.84	0.16						0.6	0.4						0.57	0.43
samples	preference index (court to male define as minus)						samples	preference index (court to male define as minus)						samples	preference index (court to male define as minus)
1	-0.01722						1	0.858889						1	0.274444
2	0.93						2	0.000556						2	-0.85333
3	0.947222						3	-0.00056						3	-0.63389
4	-0.07278						4	0.929444						4	-0.93667
5	0.746111						5	0.958333						5	0.485556
6	0.933333						6	-0.315						6	0.005
7	0.634444						7	0.904444						7	0.631111
8	0.655						8	0.302222						8	0.925556
9	-0.26444						9	0.084444						9	0.663333
10	0.827222						10	0.816667						10	0.085556
11	0.864444						11	0.922778						11	-0.94333
12	0.955						12	0.940556						12	-0.00778
13	0.688333						13	0.907222						13	-0.75833
14	0.005						14	-0.01167						14	0.682222
15	0.939444						15	0.807778						15	-0.37
16	0.003333						16	0.817778						16	0.872778
17	0.662222						17	0.383889						17	0.002222
18	0.754444						18	-0.94944						18	0.827222
19	0.921667						19	0.01						19	0.984444
20	0.857222						20	-0.92056						20	0.02
21	0.957222						21	0.885						21	0.33
22	-0.90667						22	0.771111						22	0.451111
23	0.975556						23	0.313333						23	-0.58278
24	0.843333						24	-0.72222						24	0.001667
25	0.002778						25	0.452778						25	0.385
26	0.802222						26	0.477778						26	-0.63389
27	0.963333						27	0.057222						27	-0.28722
28	0.613333						28	0.847778						28	-0.48222
29	0.253889						29	0.479444						29	0.025556
30	0.950556						30	0.183889						30	0.395556
31	0.899444						31	0.915556
32	0.911111						32	-0.74333

## Sheet: Figure 3
Figure 3. Effects of ozone on male-specific compounds and sexual behavior of 10 drosophilid species.
a, Data depict normalized peak areas of pheromones in ozone exposed and control flies.
D.melanogaster pheromone (Normalized intensity)
ambient air exposure				100ppb ozone exposure
samples	cVA	7-T		samples	cVA	7-T
1	1.83279	6.12067		1	1.02532	3.61582
2	5.51841	6.0211		2	3.36452	3.27796
3	1.96227	3.37716		3	1.29215	2.7861
4	3.75197	4.24462		4	0.0833535	3.02892
5	2.81179	5.16467		5	0.067799	2.41635
6	0.342636	2.78194		6	0.797839	2.42211
7	0.400094	3.53172		7	0.352562	4.25291
8	0.284643	5.22195		8	0.163952	2.30099
9	2.96553	4.77318		9	1.56068	1.17118
10	2.55312	6.61722		10	0.47671	4.62786
11	1.26079	5.08369		11	0.707203	3.88549
12	0.487463	4.65399		12	0.53727	1.36665
13	3.34706	4.32408		13	1.44695	1.42612
14	0.53142	4.00179		14	0.747569	1.18803
15	0.648161	3.77519		15	1.53686	3.02077
16	2.06129	5.64221		16	0.393739	1.57721
17	5.48958	5.90504		17	0.319233	0.699799
18	0.495069	5.72948		18	0.175182	0.351802
19	0.169876	1.64497		19	0.581018	1.45631
20	1.09515	2.18258		20	2.2954	3.03312
21	0.934375	1.25532		21	2.18965	1.55649
22	0.142794	1.23714		22	0.355684	0.435351
23	0.517136	6.85471		23	0.0754525	1.16191
24	0.695537	6.16728		24	0.120059	1.12251
25	1.74521	7.00865		25	0.278261	2.07973
D. putrida pheromone (Normalized intensity)
ambient air exposure			100ppb ozone exposure
samples	cVA		samples	cVA
1	15.5535		1	3.94534
2	19.4408		2	5.22973
3	21.7909		3	5.1602
4	11.1012		4	5.6057
5	11.4772		5	16.4634
6	19.4358		6	4.14788
7	7.45796		7	8.46767
8	9.80564		8	4.34915
9	7.61151		9	4.72899
10	9.05216		10	4.19206
11	5.60099		11	13.7054
12	1.39415		12	3.11554
13	6.52374		13	4.20512
14	24.8012		14	4.2732
15	5.35797		15	6.486
D. repletoides pheromone (Normalized intensity)
ambient air exposure					100ppb ozone exposure
samples	cVA	Z11-20:Ac		samples	cVA	Z11-20:Ac
1	1.95929	9.00733		1	0.940241	7.21242
2	2.16433	6.85181		2	0.788444	4.91903
3	1.82786	14.1555		3	0.947395	6.71405
4	1.97605	6.38485		4	0.920547	6.21488
5	1.94363	7.69177		5	0.71752	11.2471
6	2.29894	9.98264		6	1.33923	5.57681
7	2.77461	10.7685		7	1.34765	6.47477
8	2.42744	11.3151		8	0.769974	6.32514
9	1.76769	5.71023		9	1.47903	4.99167
10	1.52333	6.90892		10	1.2912	6.57099
11	1.52333	6.90892		11	1.59394	4.95255
12	2.43271	9.83755		12	1.0589	5.74266
13	2.47915	6.54553		13	0.821218	8.58744
14	2.14802	6.26793		14	0.74285	5.88288
15	1.48519	5.8298		15	1.85588	7.47747
16	1.70847	7.93722		16	1.77166	7.26304
				17	0.577501	6.78846
				18	0.926946	4.63253
				19	1.88657	7.86687
D. funebris pheromone (Normalized intensity)
ambient air exposure					100ppb ozone exposure
samples	cVA	Z11-16:Ac		samples	cVA	Z11-16:Ac
1	54.19	1.07511		1	26.3926	0.814578
2	47.4514	1.13403		2	26.5051	0.351329
3	43.3142	0.980738		3	27.2617	0.597115
4	40.3454	2.6067		4	25.0808	0.32303
5	34.6619	1.02221		5	24.5202	0.314176
6	43.5997	0.705281		6	32.6417	0.492284
7	9.21564	1.07489		7	24.6221	0.769918
8	19.6955	1.74577		8	13.9093	0.35447
9	46.3906	1.42712		9	29.0483	0.796019
10	51.2712	1.10498		10	30.0775	1.17198
11	39.4685	1.00884		11	33.2791	0.656168
12	49.263	1.57329		12	30.1447	0.579439
13	19.104	0.550139		13	32.4228	1.14608
14	46.3646	1.10144		14	44.3448	0.630298
15	49.7456	2.43303		15	45.4354	0.903989
16	43.9744	1.05782		16	33.708	1.10516
17	41.0261	1.65935		17	39.5532	0.879605
18	53.4984	1.27054		18	36.6841	1.70803
19	66.765	1.69012		19	15.5917	1.73643
20	48.2525	1.17149		20	27.4823	0.81871
D.pallidipennis pheromone (Normalized intensity)
ambient air exposure					100ppb ozone exposure
samples	Z10-17:2Kt				samples	Z10-17:2Kt
1	47.9817				1	35.1817
2	80.2588				2	46.0004
3	45.5885				3	54.6764
4	46.9173				4	44.6856
5	16.986				5	47.3718
6	27.9876				6	20.3509
7	64.0573				7	31.1125
8	41.9676				8	44.7361
9	79.0899				9	32.907
10	57.7806				10	49.6467
11	98.603				11	7.22436
12	53.716				12	41.5903
13	33.2397				13	58.7423
14	33.2218				14	27.3837
15	93.3096
D.saltans pheromone (Normalized intensity)
ambient air exposure					100ppb ozone exposure
samples	EBF				samples	EBF
1	0.00672616				1	0.00475902
2	0.00991926				2	0.00097869
3	0.00287433				3	0.00385127
4	0.00227855				4	0.00173274
5	0.00917348				5	0.000990313
6	0.00535428				6	0.00154707
7	0.0148606				7	0.000961793
8	0.00953308				8	0.000311443
9	0.00464035				9	0.0019234
10	0.00686211				10	0.00101964
11	0.00469183				11	0.00305596
12	0.0102988				12	0.00525383
13	0.00563672				13	0.00315031
14	0.00353373				14	0.000453549
15	0.00808094				15	0.000878305
16	0.00557427				16	8.20944e-05
17	0.00970739				17	0.00137379
18	0.0074451				18	0.000957301
19	0.00202336				19	0.00182563
20	0.00291728				20	0.0020318
D.moj.wrigleiyi pheromone (Normalized intensity)
ambient air exposure					100ppb ozone exposure
samples	Z10-17:2Ac				samples	Z10-17:2Ac
1	26.8297				1	5.98672
2	15.3132				2	11.1448
3	27.6775				3	12.078
4	21.8703				4	9.1098
5	21.7458				5	10.3248
6	22.0313				6	14.7393
7	25.9079				7	17.783
8	23.1701				8	6.23493
9	20.1445				9	16.8164
10	26.2916				10	13.4887
11	22.469				11	17.3591
12	24.5986				12	9.64965
13	24.679				13	17.5365
14	18.3968				14	15.6732
15	27.5587				15	16.6379
16	47.2278				16	18.7815
17	20.2099				17	18.4912
18	22.9735				18	16.3974
19	23.1748				19	17.697
					20	11.7088
D.moj.mojavensis pheromone (Normalized intensity)
ambient air exposure					100ppb ozone exposure
samples	Z10-17:2Ac				samples	Z10-17:2Ac
1	9.54773				1	5.53691
2	7.99764				2	7.50611
3	8.34232				3	9.09194
4	10.4354				4	9.88734
5	11.9082				5	8.05995
6	18.8068				6	4.0271
7	9.72074				7	7.36461
8	12.2427				8	9.42153
9	13.2001				9	13.1737
10	13.3634				10	11.5397
11	16.2862				11	10.5892
12	12.16				12	14.1908
13	14.2062				13	15.7751
14	10.0412				14	9.21036
15	20.9357				15	11.6344
					16	8.4317
					17	12.3485
					18	13.0268
D.buskii pheromone (Normalized intensity)
ambient air exposure					100ppb ozone exposure
samples	13:2Ac	15:2Ac			samples	13:2Ac	15:2Ac
1	0.0581682	10.0311			1	0.0426753	8.95913
2	0.053125	11.929			2	0.0162861	3.56057
3	0.0307754	7.4685			3	0.0165452	3.4279
4	0.0451204	9.41595			4	0.131562	27.6992
5	0.0271983	7.11684			5	0.0882258	20.0265
6	0.0537892	11.5159			6	0.018363	5.66688
7	0.0522589	12.851			7	0.0435654	14.2671
8	0.0659286	18.4824			8	0.0150688	4.50351
9	0.0140808	2.68625			9	0.0536124	16.0192
10	0.0312336	6.68179			10	0.040052	9.81555
b and c, Effect on mating success and effect on male-male courtship behavior
D.melanogaster
female-male	ambient air exposure	ozone exposure		male-male	ambient air exposure	ozone exposure
mate numbers/total numbers	93/98	72/79		court numbers/total numbers	18/108	49/65
	0.95	0.91			0.17	0.75
D.putrida
female-male	ambient air exposure	ozone exposure		male-male	ambient air exposure	ozone exposure
mate numbers/total numbers	7/102	0/90		court numbers/total numbers	24/87	35/80
	0.07	0			0.28	0.44
D.repletoides
female-male	ambient air exposure	ozone exposure		male-male	ambient air exposure	ozone exposure
mate numbers/total numbers	82/82	75/81		court numbers/total numbers	17/58	41/74
	1	0.93			0.29	0.55
D.funebris
female-male	ambient air exposure	ozone exposure		male-male	ambient air exposure	ozone exposure
mate numbers/total numbers	63/77	77/105		court numbers/total numbers	21/83	47/80
	0.82	0.73			0.25	0.59
D.pallidipennis
female-male	ambient air exposure	ozone exposure		male-male	ambient air exposure	ozone exposure
mate numbers/total numbers	40/72	28/84		court numbers/total numbers	8/54	46/70
	0.55	0.33			0.148	0.657
D.saltans
female-male	ambient air exposure	ozone exposure		male-male	ambient air exposure	ozone exposure
mate numbers/total numbers	49/85	23/72		court numbers/total numbers	18/70	81/89
	0.58	0.32			0.257	0.91
D.moj.wrigleiyi
female-male	ambient air exposure	ozone exposure		male-male	ambient air exposure	ozone exposure
mate numbers/total numbers	61/64	49/60		court numbers/total numbers	39/82	15/77
	0.95	0.82			0.48	0.2
D.moj.mojavensis
female-male	ambient air exposure	ozone exposure		male-male	ambient air exposure	ozone exposure
mate numbers/total numbers	62/75	59/91		court numbers/total numbers	44/75	15/82
	0.83	0.65			0.59	0.18
D.buskii
female-male	ambient air exposure	ozone exposure		male-male	ambient air exposure	ozone exposure
mate numbers/total numbers	30/75	16/82		court numbers/total numbers	47/88	67/77
	0.4	0.2			0.53	0.87
D.suzukii
female-male	ambient air exposure	ozone exposure		male-male	ambient air exposure	ozone exposure
mate numbers/total numbers	36/82	28/81		court numbers/total numbers	38/83	34/61
	0.44	0.35			0.46	0.56

## Sheet: Figure S2
Figure S2. Ozone-exposed D. melanogaster (CS) males emit more heptanal.
ambient air exposure			100ppb ozone exposure
sample	Heptanal		sample	Heptanal (normalized)
1	Not found		1	655210
2	Not found		2	657236
3	Not found		3	817736
4	Not found		4	481638
5	Not found		5	396273
6	Not found		6	556872
7	Not found		7	696964
8	Not found		8	199930
9	Not found		9	269716
10	Not found		10	1.24919e+06
11	Not found		11	436909
12	Not found		12	266536
13	Not found		13	147866
14	Not found		14	420668
15	Not found		15	438533
16	Not found		16	276499
17	Not found		17	284861
18	Not found		18	140813
19	Not found		19	212472
20	Not found		20	324160
21	Not found		21	388452
22	Not found		22	238397
23	Not found		23	353124
24	Not found		24	159132
25	Not found		25	410645

## Sheet: Figure S3
Fig. S3. Effect of D. melanogaster (CS) male exposure for 30 min to different levels ozone on courtship behavior.
	courtship
	air exposure	50ppb ozone	100ppb ozone	150ppb ozone	200ppb ozone
court numbers/total test numbers	88/88	71/72	71/71	96/96	92/92
	1	0.99	1	1	1
	mating
	air exposure	50ppb ozone	100ppb ozone	150ppb ozone	200ppb ozone
mating numbers/total test numbers	85/88	70/72	61/71	85/96	85/92
	0.97	0.97	0.86	0.89	0.92

## Sheet: Figure S4
Fig. S4. Effect of different exposure times and levels of ozone on courtship behavior of D. melanogaster (CS) males .
a, Courtship latency
15min exposure
ambient air exposure				50ppb ozone exposure				100ppb ozone exposure				150ppb ozone exposure				200ppb ozone exposure
samples	courthsip latency (s)			samples	courthsip latency (s)			samples	courthsip latency (s)			samples	courthsip latency (s)			samples	courthsip latency (s)
1	61			1	11			1	3			1	57			1	254
2	3			2	32			2	536			2	17			2	255
3	1			3	86			3	27			3	13			3	122
4	6			4	33			4	235			4	232			4	3
5	149			5	1			5	78			5	129			5	45
6	1			6	133			6	308			6	689			6	46
7	49			7	16			7	360			7	27			7	306
8	70			8	1			8	1395			8	50			8	39
9	61			9	376			9	737			9	166			9	94
10	15			10	179			10	245			10	158			10	8
11	154			11	144			11	14			11	59			11	143
12	101			12	77			12	15			12	212			12	107
13	108			13	17			13	1			13	6			13	10
14	1			14	81			14	36			14	90			14	91
15	159			15	4			15	421			15	97			15	133
16	107			16	29			16	1			16	385			16	39
17	2			17	31			17	1			17	11			17	921
18	603			18	1			18	32			18	53			18	371
19	45			19	292			19	397			19	81			19	399
20	146			20	71			20	84			20	81			20	79
21	4			21	1			21	121			21	11			21	266
22	227			22	7			22	168			22	117			22	99
23	18			23	1			23	1			23	215			23	34
24	96			24	21			24	63			24	100			24	43
25	59			25	48			25	57			25	378			25	30
26	1			26	38			26	103			26	48			26	543
27	194			27	50			27	231			27	24			27	235
28	78			28	230			28	1			28	321			28	132
29	86			29	47			29	37			29	52			29	189
30	not court			30	1			30	105			30	290			30	14
31	176			31	6			31	116			31	140			31	47
32	215			32	1			32	127			32	12			32	53
33	47			33	167			33	508			33	1			33	136
34	2			34	12			34	142			34	64			34	156
35	1			35	868			35	18			35	438			35	157
36	65			36	42			36	1348			36	264			36	279
37	193			37	42			37	288			37	99			37	556
38	389			38	396			38	423			38	985			38	287
39	53			39	73			39	224			39	223			39	1271
40	268			40	184			40	52			40	170			40	93
41	1			41	39			41	419			41	479			41	219
42	30			42	74			42	153			42	119			42	237
43	27			43	68			43	93			43	453			43	117
44	165			44	2			44	101			44	269			44	29
45	97			45	1			45	1			45	792			45	1
46	232			46	1			46	192			46	325			46	43
47	89			47	170			47	1			47	242			47	116
48	70			48	1			48	78			48	6			48	28
49	20			49	214			49	1			49	279			49	22
50	44			50	47			50	49			50	99			50	102
51	1			51	172			51	612			51	610			51	235
52	2			52	907			52	108			52	190			52	90
53	7			53	101			53	19			53	18			53	90
54	125			54	1			54	175			54	19			54	56
55	217			55	497			55	176			55	36			55	49
56	221			56	1			56	126			56	282			56	65
57	31			57	85			57	538			57	48			57	46
58	248			58	7			58	163			58	11			58	81
59	32			59	138			59	7			59	12			59	39
60	87			60	7			60	47			60	261			60	1
61	8			61	140							61	86			61	126
62	104			62	27							62	29			62	609
63	772			63	101							63	4			63	237
64	108			64	174							64	181			64	34
65	22			65	82							65	29			65	2
66	1790			66	55							66	308			66	1
67	128			67	76							67	88			67	87
68	73			68	30							68	60			68	54
69	91			69	14							69	17			69	542
70	92			70	154							70	423			70	614
71	2			71	1							71	46			71	53
72	103			72	19							72	218
73	105
74	118
75	668
76	105
77	62
78	838
2h exposure
ambient air exposure				50ppb ozone exposure				100ppb ozone exposure				150ppb ozone exposure				200ppb ozone exposure
samples	courthsip latency (s)			samples	courthsip latency (s)			samples	courthsip latency (s)			samples	courthsip latency (s)			samples	courthsip latency (s)
1	2			1	1			1	9			1	162			1	345
2	1			2	32			2	430			2	223			2	163
3	66			3	84			3	281			3	166			3	63
4	72			4	71			4	438			4	304			4	180
5	946			5	1			5	58			5	247			5	200
6	646			6	131			6	56			6	818			6	not court
7	440			7	19			7	165			7	485			7	339
8	131			8	1			8	331			8	600			8	196
9	1			9	47			9	316			9	225			9	282
10	2			10	176			10	165			10	25			10	225
11	2			11	148			11	256			11	34			11	438
12	1			12	67			12	203			12	33			12	149
13	1			13	19			13	223			13	68			13	134
14	123			14	83			14	43			14	65			14	988
15	98			15	1			15	92			15	209			15	56
16	82			16	25			16	80			16	349			16	14
17	9			17	32			17	126			17	332			17	115
18	6			18	4			18	38			18	48			18	2134
19	67			19	290			19	73			19	199			19	215
20	78			20	72			20	25			20	64			20	65
21	74			21	1			21	168			21	32			21	134
22	317			22	11			22	956			22	142			22	1
23	38			23	1			23	140			23	1256			23	180
24	32			24	17			24	126			24	472			24	266
25	1			25	48			25	78			25	267			25	57
26	44			26	39			26	76			26	2393			26	720
27	101			27	54			27	42			27	68			27	190
28	7			28	230			28	81			28	34			28	136
29	142			29	46			29	108			29	60			29	115
30	8			30	1			30	246			30	253			30	54
31	96			31	1			31	745			31	103			31	212
32	422			32	17			32	96			32	66			32	319
33	220			33	167			33	15			33	369			33	37
34	314			34	12			34	1			34	514			34	150
35	274			35	872			35	158			35	343			35	not court
36	52			36	45			36	211			36	160			36	261
37	4			37	37			37	116			37	40			37	133
38	1			38	396			38	274			38	81			38	66
39	759			39	74			39	26			39	195			39	279
40	106			40	187			40	121			40	128			40	179
41	193			41	39			41	15			41	229			41	991
42	51			42	75			42	282			42	354			42	380
43	371			43	69			43	320			43	29			43	222
44	81			44	3			44	52			44	24			44	72
45	83			45	1			45	122			45	53			45	183
46	90			46	1			46	217			46	87			46	79
47	125			47	172			47	146			47	210			47	160
48	8			48	1			48	31			48	422			48	480
49	17			49	217			49	51			49	39			49	284
50	105			50	107			50	155			50	196			50	115
51	146			51	175			51	90			51	53			51	38
52	79			52	910			52	470			52	28			52	184
53	260			53	100			53	95			53	125			53	62
54	140			54	1			54	160			54	353			54	233
55	97			55	501			55	35			55	101			55	22
56	249			56	1			56	133			56	75			56	28
57	1			57	42			57	72			57	156			57	20
58	2			58	12			58	179			58	47			58	74
59	204			59	140			59	1			59	67			59	352
60	3			60	13			60	251			60	102			60	101
61	149			61	141			61	37			61	495			61	93
62	12			62	28			62	173			62	87			62	76
63	38			63	100			63	425			63	203			63	140
64	85			64	174			64	18			64	296			64	172
65	664			65	80			65	239			65	95			65	184
66	99			66	63			66	147			66	62			66	204
67	43			67	85			67	75			67	187			67	527
68	2			68	29			68	123			68	188			68	158
69	98			69	11			69	48							69	66
70	1			70	159			70	125							70	391
71	104			71	5			71	235							71	59
72	244			72	23			72	116
73	208							73	31
74	24							74	257
75	46							75	58
76	298							76	151
77	521							77	113
78	146							78	58
79	161							79	72
80	209
81	67
82	2406
83	326
84	29
85	6
86	38
87	1
88	163
89	162
90	3
91	5
92	2
93	96
94	61
95	25
96	118
97	52
98	74
b, Mating latency
15min exposure
ambient air exposure				50ppb ozone exposure				100ppb ozone exposure				150ppb ozone exposure				200ppb ozone exposure
samples	mating latency (s)			samples	mating latency (s)			samples	mating latency (s)			samples	mating latency (s)			samples	mating latency (s)
1	472			1	149			1	2669			1	182			1	284
2	319			2	not mate			2	not mate			2	327			2	627
3	not mate			3	355			3	556			3	184			3	250
4	205			4	not mate			4	446			4	363			4	266
5	430			5	231			5	423			5	1359			5	511
6	258			6	321			6	663			6	not mate			6	not mate
7	not mate			7	616			7	1784			7	303			7	326
8	251			8	169			8	1431			8	459			8	356
9	153			9	716			9	not mate			9	455			9	540
10	278			10	514			10	516			10	358			10	538
11	295			11	not mate			11	243			11	610			11	556
12	486			12	497			12	402			12	335			12	432
13	415			13	265			13	355			13	532			13	298
14	306			14	350			14	226			14	265			14	167
15	632			15	428			15	not mate			15	290			15	286
16	338			16	150			16	261			16	416			16	351
17	270			17	229			17	42			17	337			17	1364
18	734			18	19			18	218			18	204			18	3585
19	306			19	599			19	not mate			19	487			19	1082
20	279			20	316			20	119			20	203			20	224
21	not mate			21	545			21	584			21	170			21	405
22	503			22	not mate			22	395			22	415			22	262
23	148			23	93			23	291			23	315			23	206
24	153			24	745			24	326			24	455			24	207
25	135			25	1059			25	460			25	510			25	372
26	139			26	240			26	409			26	497			26	703
27	338			27	155			27	483			27	861			27	267
28	406			28	523			28	461			28	446			28	414
29	481			29	228			29	403			29	not mate			29	not mate
30	not mate			30	301			30	not mate			30	340			30	408
31	468			31	210			31	251			31	357			31	333
32	933			32	159			32	356			32	155			32	1461
33	355			33	366			33	704			33	233			33	352
34	not mate			34	269			34	877			34	279			34	263
35	512			35	903			35	201			35	897			35	548
36	245			36	226			36	1392			36	315			36	not mate
37	657			37	256			37	580			37	687			37	592
38	529			38	502			38	720			38	1296			38	356
39	579			39	254			39	603			39	542			39	not mate
40	569			40	249			40	579			40	1683			40	213
41	not mate			41	317			41	438			41	508			41	363
42	277			42	1723			42	2103			42	147			42	290
43	327			43	260			43	375			43	526			43	155
44	551			44	136			44	404			44	655			44	285
45	406			45	346			45	283			45	911			45	242
46	374			46	272			46	329			46	1687			46	770
47	160			47	198			47	480			47	477			47	329
48	250			48	158			48	348			48	357			48	151
49	765			49	335			49	329			49	622			49	145
50	178			50	198			50	144			50	874			50	651
51	457			51	199			51	835			51	795			51	535
52	358			52	1275			52	336			52	360			52	302
53	330			53	208			53	279			53	608			53	283
54	229			54	289			54	315			54	183			54	177
55	473			55	659			55	233			55	208			55	98
56	1002			56	291			56	509			56	824			56	358
57	271			57	429			57	683			57	286			57	171
58	315			58	159			58	513			58	535			58	415
59	473			59	486			59	447			59	1292			59	217
60	379			60	87			60	483			60	322			60	546
61	130			61	394							61	247			61	not mate
62	467			62	414							62	549			62	672
63	848			63	763							63	366			63	not mate
64	198			64	352							64	703			64	946
65	not mate			65	169							65	163			65	151
66	1912			66	198							66	579			66	not mate
67	1341			67	173							67	643			67	865
68	303			68	249							68	234			68	151
69	791			69	118							69	256			69	557
70	not mate			70	396							70	677			70	697
71	843			71	not mate							71	869			71	350
72	519			72	not mate							72	850
73	799
74	335
75	720
76	232
77	1130
78	3193
2h exposure
ambient air exposure				50ppb ozone exposure				100ppb ozone exposure				150ppb ozone exposure				200ppb ozone exposure
samples	mating latency (s)			samples	mating latency (s)			samples	mating latency (s)			samples	mating latency (s)			samples	mating latency (s)
1	614			1	150			1	302			1	1119			1	402
2	212			2	not mate			2	485			2	393			2	368
3	269			3	355			3	498			3	598			3	337
4	360			4	not mate			4	1127			4	1377			4	313
5	998			5	230			5	418			5	1359			5	404
6	954			6	320			6	649			6	not mate			6	not mate
7	950			7	613			7	503			7	735			7	462
8	442			8	166			8	576			8	not mate			8	667
9	116			9	714			9	956			9	569			9	502
10	257			10	516			10	789			10	816			10	661
11	173			11	not mate			11	667			11	530			11	not mate
12	140			12	494			12	665			12	802			12	384
13	241			13	265			13	338			13	879			13	374
14	not mate			14	354			14	413			14	1782			14	1240
15	480			15	427			15	390			15	914			15	170
16	472			16	146			16	365			16	480			16	60
17	482			17	229			17	2981			17	not mate			17	620
18	356			18	25			18	451			18	994			18	2216
19	246			19	418			19	833			19	1901			19	445
20	309			20	317			20	230			20	363			20	not mate
21	248			21	541			21	1425			21	747			21	636
22	416			22	not mate			22	1075			22	3279			22	496
23	318			23	93			23	1157			23	1628			23	268
24	131			24	742			24	243			24	1358			24	737
25	192			25	1058			25	1030			25	1907			25	495
26	213			26	238			26	547			26	2627			26	995
27	not mate			27	153			27	509			27	2311			27	257
28	282			28	525			28	334			28	270			28	511
29	360			29	224			29	1075			29	not mate			29	123
30	223			30	303			30	720			30	1237			30	614
31	415			31	208			31	not mate			31	281			31	338
32	757			32	157			32	217			32	3142			32	not mate
33	312			33	367			33	545			33	not mate			33	406
34	609			34	266			34	199			34	825			34	not mate
35	443			35	902			35	1622			35	714			35	not mate
36	not mate			36	225			36	328			36	2760			36	616
37	148			37	255			37	233			37	674			37	780
38	171			38	503			38	357			38	1370			38	2011
39	860			39	254			39	199			39	696			39	not mate
40	438			40	250			40	216			40	not mate			40	723
41	452			41	345			41	534			41	not mate			41	1096
42	243			42	1727			42	403			42	584			42	528
43	471			43	262			43	804			43	265			43	1042
44	246			44	138			44	338			44	377			44	191
45	213			45	351			45	182			45	432			45	365
46	433			46	277			46	not mate			46	not mate			46	469
47	314			47	200			47	285			47	944			47	638
48	289			48	160			48	497			48	1257			48	534
49	593			49	336			49	210			49	849			49	598
50	345			50	200			50	567			50	534			50	542
51	322			51	205			51	335			51	503			51	583
52	not mate			52	1277			52	709			52	383			52	1264
53	292			53	209			53	1048			53	not mate			53	not mate
54	469			54	289			54	744			54	645			54	474
55	344			55	660			55	418			55	not mate			55	350
56	445			56	295			56	258			56	913			56	533
57	172			57	429			57	not mate			57	571			57	512
58	180			58	158			58	not mate			58	276			58	509
59	not mate			59	487			59	360			59	578			59	927
60	715			60	95			60	401			60	not mate			60	295
61	343			61	392			61	not mate			61	745			61	242
62	75			62	416			62	not mate			62	603			62	359
63	675			63	761			63	450			63	438			63	324
64	191			64	352			64	472			64	729			64	470
65	685			65	172			65	966			65	310			65	not mate
66	685			66	213			66	711			66	575			66	532
67	113			67	184			67	290			67	589			67	587
68	332			68	306			68	521			68	417			68	674
69	454			69	120			69	434							69	323
70	253			70	400			70	386							70	783
71	541			71	not mate			71	436							71	897
72	512			72	not mate			72	not mate
73	354							73	123
74	489							74	563
75	305							75	237
76	537							76	266
77	547							77	439
78	248							78	463
79	396							79	1040
80	508
81	300
82	2509
83	988
84	171
85	68
86	518
87	183
88	363
89	179
90	465
91	52
92	273
93	177
94	430
95	171
96	615
97	237
98	296
c, Courtship percentage
15min exposure
	ambient air exposure	50ppb ozone	100ppb ozone	150ppb ozone	200ppb ozone
court numbers/total numbers	77/78	72/72	60/60	72/72	71/71
	0.99	1	1	1	1
2h exposure
	ambient air exposure	50ppb ozone	100ppb ozone	150ppb ozone	200ppb ozone
court numbers/total numbers	98/98	72/72	79/79	68/68	70/71
	1	1	1	1	0.986
d, Mating success
15min exposure
	ambient air exposure	50ppb ozone	100ppb ozone	150ppb ozone	200ppb ozone
mating numbers/total numbers	70/78	66/72	55/60	70/72	65/71
	0.9	0.92	0.92	0.97	0.92
2h exposure
	ambient air exposure	50ppb ozone	100ppb ozone	150ppb ozone	200ppb ozone
mating numbers/total numbers	93/98	66/72	72/79	57/68	62/71
	0.95	0.92	0.91	0.84	0.87

## Sheet: Figure S5
Fig. S5. Recovery of chemical profiles after D. melanogaster (CS) males have been exposed 2h to 100ppb ozone.
a, One day after exposure, male compounds of ozone-exposed flies still differ from control males.
Recover 1d after air exposure (normalized intensity)									quantity (ng)
samples	CVA	7T	7P	9T	9P	11P			samples	CVA	7T
1	2.55201	3.1329	0.86293	0.27862	0.07703	0.019038			1	1417.78	1740.5
2	3.50072	4.25943	0.557458	0.329358	0.091344	0.00911			2	1944.85	2366.35
3	0.57438	4.56459	0.906322	0.293412	0.102536	0.019864			3	319.1	2535.88
4	1.99399	3.29903	0.670568	0.270652	0.069722	0.015316			4	1107.77	1832.8
5	2.45254	3.01264	0.727424	0.208578	0.073392	0.013896			5	1362.52	1673.69
6	0.914552	3.38873	0.985448	0.314344	0.080146	0.030548			6	508.084	1882.63
7	1.22669	5.17956	0.670936	0.438758	0.11035	0.01287			7	681.493	2877.53
8	3.03315	2.73023	0.437996	0.241016	0.081984	0.009886			8	1685.08	1516.79
9	1.18184	3.10414	0.664448	0.276554	0.078748	0.01297			9	656.58	1724.52
10	0.543984	3.93247	0.933144	0.295906	0.108602	0.02188			10	302.213	2184.7
11	0.651692	3.1574	1.0735	0.322422	0.089432	0.028162			11	362.051	1754.11
12	3.05455	2.76682	0.481226	0.28756	0.084846	0.009234			12	1696.97	1537.12
13	2.28796	3.57926	0.508534	0.35109	0.066596	0.010538			13	1271.09	1988.48
14	2.63739	4.36127	0.67664	0.297066	0.076826	0.013216			14	1465.21	2422.93
15	0.409142	1.37836	0.286156	0.120668	0.045736	0.005824			15	227.301	765.756
16	0.549454	4.15447	0.764402	0.261216	0.073676	0.016222			16	305.252	2308.04
17	0.491552	2.5842	0.87608	0.288418	0.078684	0.024882			17	273.084	1435.67
18	0.32059	1.8952	0.771488	0.191182	0.06657	0.02351			18	178.105	1052.89
19	0.513942	3.11229	0.945384	0.35343	0.087778	0.021912			19	285.523	1729.05
20	0.726412	2.04145	0.400526	0.178156	0.060444	0.007128			20	403.562	1134.14
Recover 1d after 100ppbb ozone exposure (normalized intensity)									quantity (ng)
samples	CVA	7T	7P	9T	9P	11P			samples	CVA	7T
1	1.30508	2.29511	0.728694	0.203442	0.074064	0.01411			1	725.045	1275.06
2	0.473068	3.10259	0.704524	0.33877	0.088054	0.016216			2	262.816	1723.66
3	0.448914	2.72269	0.536644	0.233214	0.084874	0.008634			3	249.397	1512.61
4	2.64142	2.50793	0.77549	0.200392	0.098474	0.01776			4	1467.46	1393.3
5	0.512596	3.0092	0.597554	0.249264	0.0751	0.011888			5	284.775	1671.78
6	2.11479	2.89719	0.53209	0.239532	0.064152	0.009196			6	1174.88	1609.55
7	1.82394	1.53837	0.489686	0.155332	0.038594	0.011068			7	1013.3	854.649
8	0.863802	2.1613	0.60823	0.196912	0.074002	0.012034			8	479.89	1200.72
9	0.478912	3.36473	0.715626	0.312816	0.082534	0.013366			9	266.062	1869.29
10	0.770664	1.94642	0.314572	0.154896	0.041418	0.005666			10	428.147	1081.34
11	0.557246	1.29335	0.204442	0.094906	0.035182	0.003014			11	309.581	718.528
12	0.49755	1.93788	0.298036	0.164672	0.039276	0.005394			12	276.417	1076.6
13	0.105068	1.7704	0.486648	0.139506	0.03902	0.014138			13	58.3713	983.557
14	0.305754	1.85816	0.474246	0.171558	0.06271	0.01038			14	169.863	1032.31
15	1.49411	2.65761	0.71305	0.150186	0.06095	0.018546			15	830.061	1476.45
16	0.72403	2.05797	0.569278	0.116432	0.066034	0.011452			16	402.239	1143.32
17	0.301138	1.62243	0.284304	0.1551	0.037162	0.005646			17	167.299	901.351
18	0.61075	2.29934	0.816548	0.23846	0.071	0.017172			18	339.305	1277.41
19	0.119508	2.52912	0.65315	0.212244	0.08323	0.013952			19	66.3935	1405.07
20	0.256988	1.43845	0.481504	0.149248	0.062482	0.01106			20	142.771	799.139
b, Five days after exposure, chemical profiles are fully recovered.
Recover 5d after air exposure (normalized intensity)									quantity (ng)
samples	CVA	7T	9T	7P	9P	11P			samples	CVA	7T
1	4.28393	5.53045	0.505151	1.07441	0.149571	0.0196702			1	2379.96	3072.47
2	4.38007	5.22014	0.442086	0.938321	0.131911	0.0198003			2	2433.37	2900.08
3	0.702561	5.18288	0.576426	0.888725	0.119349	0.0173434			3	390.312	2879.38
4	0.637713	3.57514	0.326383	0.631401	0.104875	0.0128586			4	354.285	1986.19
5	0.798427	4.49698	0.374246	0.412782	0.0663564	0.0071914			5	443.57	2498.32
6	0.535522	3.46841	0.37007	0.440724	0.0735028	0.0106442			6	297.512	1926.89
7	0.624692	3.83361	0.388711	0.657855	0.0750223	0.015041			7	347.051	2129.79
8	0.85716	3.12008	0.283425	0.845259	0.11984	0.0216994			8	476.2	1733.38
9	3.03726	5.31422	0.392673	0.631704	0.144445	0.0128857			9	1687.37	2952.34
10	0.241377	5.67707	0.356429	0.474954	0.0823903	0.00776143			10	134.098	3153.93
11	0.363962	3.71636	0.259107	0.372096	0.0814045	0.0073892			11	202.201	2064.65
12	0.797873	3.26402	0.281865	0.622915	0.0631757	0.0183287			12	443.263	1813.34
13	0.0783282	1.5601	0.180534	0.501102	0.0358947	0.011826			13	43.5157	866.724
14	1.5595	4.32091	0.340536	0.697373	0.108151	0.0143026			14	866.388	2400.51
15	3.09013	4.54771	0.450167	0.812268	0.11777	0.0167393			15	1716.74	2526.5
16	2.88448	3.38993	0.415937	1.31135	0.113209	0.033969			16	1602.49	1883.3
17	0.0779397	1.18945	0.107331	0.222294	0.0232881	0.00364289			17	43.2998	660.805
18	0.308618	1.02326	0.0869873	0.0926639	0.0235443	0.00133382			18	171.455	568.479
19	0.48845	1.45823	0.1008	0.218957	0.0239827	0.0041954			19	271.361	810.125
20	0.913721	1.32608	0.0997113	0.180171	0.0407857	0.00386614			20	507.623	736.71
Recover 5d after 100ppb ozone exposure (normalized intensity)									quantity (ng)
samples	CVA	7T	9T	7P	9P	11P			samples	CVA	7T
1	3.86021	4.29058	0.426835	0.721581	0.175484	0.01342			1	2144.56	2383.65
2	0.660127	2.55524	0.218407	0.338007	0.0543338	0.00562909			2	366.737	1419.58
3	3.07779	4.47517	0.427323	1.09534	0.100697	0.0265846			3	1709.89	2486.21
4	0.210695	3.04802	0.277227	0.379076	0.0795595	0.00771618			4	117.053	1693.35
5	0.571124	5.72081	0.512733	1.29643	0.140908	0.0264532			5	317.291	3178.23
6	3.77229	4.10877	0.411506	0.777953	0.0942549	0.0170024			6	2095.72	2282.65
7	1.75199	5.07415	0.485997	1.22893	0.126787	0.0272759			7	973.328	2818.97
8	1.61815	4.25343	0.347184	0.38029	0.0863775	0.00741871			8	898.973	2363.01
9	1.94657	5.28196	0.465214	0.942897	0.112515	0.0234562			9	1081.43	2934.42
10	0.684692	4.20001	0.434072	0.997623	0.118627	0.0202332			10	380.384	2333.34
11	0.2183	1.80826	0.117599	0.150554	0.0324193	0.00254175			11	121.278	1004.59
12	0.279198	0.96923	0.0821184	0.270684	0.0289013	0.00565511			12	155.11	538.461
13	0.602188	3.73025	0.381823	0.48843	0.100464	0.0101391			13	334.549	2072.36
14	0.511926	6.6471	0.441787	0.724233	0.138598	0.0134854			14	284.404	3692.83
15	1.47871	3.17337	0.272645	0.398652	0.0808199	0.00705387			15	821.507	1762.99
16	3.05218	3.80156	0.328059	0.513852	0.103945	0.00982816			16	1695.66	2111.98
17	0.685842	3.81019	0.28464	0.600632	0.0706181	0.0117099			17	381.024	2116.77
18	1.03022	2.64132	0.230269	0.905814	0.133275	0.0199392			18	572.344	1467.4
19	1.5645	4.62299	0.392656	0.7568	0.120395	0.0147726			19	869.169	2568.33
20	0.43865	4.45173	0.317615	0.751139	0.120871	0.0161219			20	243.695	2473.18
c, Five days after exposure courtship behavior is fully recovered.
Recover 5d after air exposure			5-days recovery after ozone exposure
samples	courtship latency (s)		samples	courtship latency (s)
1	90		1	106
2	122		2	75
3	184		3	493
4	109		4	132
5	236		5	31
6	34		6	330
7	121		7	4
8	87		8	170
9	37		9	1
10	5		10	55
11	732		11	42
12	49		12	28
13	47		13	125
14	96		14	5
15	194		15	226
16	119		16	350
17	103		17	13
18	23		18	560
19	242		19	42
20	290		20	6
21	13		21	89
22	239		22	135
23	38		23	65
24	300		24	109
25	50		25	37
26	2		26	14
27	80		27	165
28	1		28	52
29	418		29	260
30	56		30	273
31	213		31	310
32	57		32	2
33	72		33	78
34	78		34	260
35	251		35	214
36	292		36	94
37	120		37	4
38	14		38	79
39	37		39	43
40	189		40	1844
41	96		41	56
42	134		42	19
43	31
44	117
45	87
Recover 5d after air exposure			5-days recovery after ozone exposure
samples	mating latency (s)		samples	mating latency (s)
1	362		1	2227
2	250		2	511
3	264		3	557
4	not mate		4	274
5	328		5	87
6	737		6	385
7	339		7	408
8	190		8	328
9	227		9	201
10	255		10	151
11	914		11	153
12	597		12	263
13	260		13	817
14	247		14	326
15	540		15	442
16	273		16	not mate
17	464		17	89
18	395		18	1271
19	326		19	100
20	425		20	355
21	122		21	250
22	492		22	210
23	not mate		23	216
24	886		24	362
25	not mate		25	not mate
26	176		26	198
27	not mate		27	not mate
28	201		28	206
29	547		29	not mate
30	403		30	327
31	584		31	374
32	275		32	not mate
33	651		33	554
34	482		34	285
35	not mate		35	not mate
36	353		36	not mate
37	727		37	180
38	143		38	not mate
39	210		39	299
40	373		40	1849
41	208		41	113
42	not mate		42	233
43	294
44	not mate
45	204
	Recover 5d after air exposure	5-days recovery after ozone exposure
mating numbers/total numbers	38/45	36/42
	0.84	0.86

## Sheet: Figure S6
Fig. S6. Ozone induces D. melanogaster (CS) male-male courtship behavior.
a, Courtship latency after 15min or 2h exposure to different levels of ozone.
15min exposure
ambient air exposure			50ppb ozone exposure			100ppb ozone exposure			150ppb ozone exposure			200ppb ozone exposure
samples	courtship latency (s)		samples	courtship latency (s)		samples	courtship latency (s)		samples	courtship latency (s)		samples	courtship latency (s)
1	96		1	not court		1	not court		1	not court		1	not court
2	not court		2	not court		2	not court		2	1288		2	701
3	not court		3	618		3	775		3	197		3	not court
4	not court		4	not court		4	not court		4	71		4	227
5	not court		5	not court		5	not court		5	not court		5	334
6	not court		6	not court		6	not court		6	not court		6	335
7	not court		7	not court		7	1512		7	520		7	not court
8	not court		8	not court		8	not court		8	not court		8	not court
9	not court		9	not court		9	not court		9	not court		9	not court
10	1141		10	596		10	not court		10	not court		10	466
11	not court		11	not court		11	1528		11	not court		11	not court
12	678		12	not court		12	604		12	1740		12	not court
13	not court		13	not court		13	not court		13	658		13	148
14	not court		14	not court		14	225		14	not court		14	not court
15	not court		15	not court		15	not court		15	not court		15	276
16	not court		16	not court		16	not court		16	165		16	120
17	876		17	not court		17	not court		17	371		17	1394
18	not court		18	127		18	17		18	491		18	532
19	230		19	not court		19	not court		19	1125		19	not court
20	270		20	not court		20	not court		20	61		20	1453
21	1416		21	not court		21	not court		21	not court		21	905
22	757		22	not court		22	1500		22	696		22	not court
23	not court		23	not court		23	not court		23	1518		23	433
24	1012		24	not court		24	not court		24	1138		24	not court
25	437		25	488		25	933		25	169		25	346
26	not court		26	not court		26	not court		26	852		26	not court
27	not court		27	not court		27	not court		27	749		27	not court
28	306		28	not court		28	not court		28	not court		28	463
29	not court		29	685		29	not court		29	240		29	18
30	not court		30	not court		30	953		30	not court		30	187
31	not court		31	not court		31	not court		31	not court		31	not court
32	not court		32	not court		32	not court		32	not court		32	not court
33	170		33	not court		33	not court		33	not court		33	284
34	not court		34	not court		34	not court		34	268		34	537
35	not court		35	not court		35	1464		35	792		35	not court
36	704		36	not court		36	not court		36	not court		36	339
37	not court		37	not court		37	not court		37	1763		37	not court
38	not court		38	not court		38	not court		38	392		38	554
39	not court		39	267		39	1052		39	not court		39	249
40	not court		40	not court		40	not court		40	848		40	864
41	not court		41	not court		41	not court		41	1467		41	465
42	448		42	not court		42	not court		42	not court		42	313
43	not court		43	672		43	not court		43	134		43	929
44	not court		44	not court		44	not court		44	1404		44	not court
45	499		45	not court		45	1322		45	20		45	28
46	not court		46	not court		46	not court		46	not court		46	290
47	not court		47	not court		47	not court		47	not court		47	not court
48	576		48	216		48	not court		48	not court		48	1451
49	not court		49	not court		49	463		49	1230		49	not court
50	not court		50	1021		50	not court		50	997		50	not court
51	not court		51	not court		51	1744		51	79		51	1652
52	146		52	not court		52	not court		52	not court		52	not court
53	not court		53	not court		53	219		53	not court		53	not court
54	not court		54	not court		54	316		54	not court		54	not court
55	not court		55	not court		55	not court		55	298		55	not court
56	not court		56	267		56	not court		56	884		56	286
57	not court		57	not court		57	not court		57	not court
58	not court		58	not court		58	not court		58	not court
59	not court		59	not court		59	278		59	618
60	not court		60	not court		60	not court		60	922
61	not court					61	not court		61	not court
62	not court					62	383		62	not court
63	not court					63	not court		63	370
64	not court					64	not court		64	71
65	not court					65	1373		65	99
66	not court					66	not court		66	409
67	833					67	445		67	not court
68	not court					68	450		68	538
69	not court					69	not court		69	not court
70	83
71	not court
72	not court
73	not court
74	not court
75	not court
76	not court
77	not court
78	not court
2h exposure
ambient air exposure			50ppb ozone exposure			100ppb ozone exposure			150ppb ozone exposure			200ppb ozone exposure
samples	courtship latency (s)		samples	courtship latency (s)		samples	courtship latency (s)		samples	courtship latency (s)		samples	courtship latency (s)
1	not court		1	not court		1	not court		1	202		1	100
2	292		2	444		2	160		2	42		2	96
3	not court		3	not court		3	867		3	not court		3	1064
4			4	not court		4	not court		4	982		4	653
5	212		5	not court		5	27		5	1260		5	132
6	not court		6	not court		6	964		6	1073		6	161
7	not court		7	614		7	not court		7	not court		7	5
8	not court		8	1497		8	280		8	876		8	183
9	not court		9	not court		9	172		9	not court		9	394
10	not court		10	not court		10	475		10	629		10	533
11	not court		11	not court		11	57		11	290		11	292
12	not court		12	not court		12	633		12	900		12	258
13	3		13	not court		13	230		13	1259		13	not court
14	not court		14	not court		14	286		14	393		14	26
15	not court		15	not court		15	not court		15	not court		15	156
16	not court		16	not court		16	287		16	not court		16	36
17	not court		17	not court		17	not court		17	262		17	2
18	not court		18	16		18	not court		18	not court		18	69
19	386		19	not court		19	68		19	616		19	106
20	not court		20	not court		20	576		20	697		20	231
21	not court		21	not court		21	53		21	234		21	46
22	30		22	not court		22	154		22	839		22	70
23	118		23	not court		23	380		23	582		23	204
24	942		24	not court		24	261		24	119		24	1
25	not court		25	not court		25	813		25	268		25	69
26	121		26	77		26	208		26	691		26	167
27	not court		27	76		27	514		27	1076		27	554
28	not court		28	601		28	not court		28	1087		28	171
29	not court		29	not court		29	216		29	not court		29	282
30	not court		30	647		30	624		30	586		30	279
31	not court		31	581		31	297		31	not court		31	275
32	not court		32	not court		32	759		32	not court		32	326
33	1266		33	not court		33	302		33	645		33	547
34	not court		34	not court		34	not court		34	217		34	68
35	168		35	not court		35	90		35	540		35	283
36	not court		36	not court		36	342		36	not court		36	70
37	not court		37	not court		37	not court		37	1581		37	61
38	916		38	not court		38	381		38	1000		38	10
39	not court		39	not court		39	243		39	1152		39	122
40	not court		40	not court		40	6		40	not court		40	507
41	not court		41	not court		41	not court		41	617		41	34
42	not court		42	250		42	2		42	570		42	94
43	not court		43	not court		43	51		43	327		43	92
44	not court		44	not court		44	not court		44	713		44	489
45	not court		45	not court		45	176		45	504		45	102
46	not court		46	not court		46	not court		46	433		46	386
47	not court		47	not court		47	not court		47	106		47	139
48	not court		48	not court		48	346		48	579		48	109
49	445		49	not court		49	not court		49	179		49	241
50	not court		50	not court		50	702		50	259		50	170
51	not court		51	not court		51	1016		51	67		51	111
52	not court		52	not court		52	84		52	178		52	363
53	not court		53	not court		53	not court		53	291		53	42
54	not court		54	573		54	864		54	not court		54	7
55	not court		55	not court		55	344		55	not court		55	275
56	not court		56	not court		56	380		56	not court		56	19
57	294		57	not court		57	248		57	87		57	216
58	not court		58	82		58	1684		58	not court		58	39
59	not court		59	not court		59	1029		59	763		59	148
60	not court		60	not court		60	not court		60	254		60	144
61	not court		61	not court		61	112		61	921
62	not court		62	367		62	208		62	not court
63	not court		63	not court		63	114		63	292
64	not court		64	not court		64	145		64	405
65	not court		65	not court		65	115		65	552
66	not court		66	not court					66	694
67	not court		67	not court					67	382
68	not court		68	not court					68	440
69	not court		69	266					69	403
70	not court		70	not court					70	not court
71	not court		71	not court
72	not court		72	not court
73	not court
74	not court
75	not court
76	not court
77	not court
78	not court
79	494
80	not court
81	not court
82	not court
83	not court
84	not court
85	not court
86	not court
87	not court
88	not court
89	268
90	not court
91	not court
92	not court
93	not court
94	not court
95	not court
96	not court
97	1271
98	not court
99	not court
100	671
101	not court
102	not court
103	not court
104	not court
105	not court
106	not court
107	577
108	not court
b, Courtship percentage
15min exposure	ambient air exposure	50ppb ozone exposure	100ppb ozone exposure	150ppb ozone exposure	200ppb ozone exposure
court numbers/total numbers	19/78	10/60	21/69	39/69	31/56
	0.24	0.17	0.3	0.57	0.55
2h exposure	ambient air exposure	50ppb ozone exposure	100ppb ozone exposure	150ppb ozone exposure	200ppb ozone exposure
court numbers/total numbers	18/108	14/72	49/65	53/70	59/60
	0.17	195	0.75	0.76	0.98

## Sheet: Figure S7
Fig. S7. Exposure of D. melanogaster (CS) female flies to ozone changes their chemical profiles and attractiveness to males.
a, Normalized intensity of 7,11-Heptacosadiene (7,11-HD) and 7,11-Nonacosadiene (7,11-ND) in ozone exposed and control flies.
ambient air exposure					100ppb ozone exposure
samples	7,11-HD	7,11-ND		samples	HD	ND
1	11.2276	2.20162		1	1.41669	0.556019
2	11.5252	3.44716		2	2.03735	0.991247
3	10.4634	2.34816		3	1.80822	0.833062
4	9.24353	1.74301		4	2.10781	1.45843
5	10.0535	3.0324		5	2.84326	1.64141
6	13.9419	4.10251		6	2.05354	0.893263
7	12.0281	2.76852		7	2.07755	1.51122
8	8.49173	1.94043		8	2.55324	1.51432
9	16.9004	4.97742		9	2.95822	1.63596
10	17.7042	3.95419		10	1.8732	1.55617
11	14.9182	3.01001		11	2.60055	1.27869
12	16.018	4.30702		12	2.68901	1.85432
13	10.5193	1.99866		13	2.33088	1.50869
14	10.6216	2.67735		14	2.35464	1.26046
15	18.2804	4.76713		15	2.27827	1.03156
16	17.7709	4.41923		16	2.93291	1.17483
17	16.2481	3.94818		17	2.96691	2.11953
18	9.77335	1.76421		18	4.01276	2.41027
19	19.6927	6.03621		19	2.98549	1.87904
				20	2.83371	1.65238
b, Courtship and mating latency of males confronted with ozone exposed and control females.
ambient air exposure			100ppb ozone exposure
samples	Courtship latency (s)		samples	Courtship latency (s)
1	160		1	130
2	29		2	38
3	81		3	444
4	284		4	1
5	46		5	536
6	18		6	512
7	46		7	434
8	348		8	1223
9	147		9	723
10	29		10	114
11	205		11	30
12	284		12	52
13	167		13	325
14	3		14	257
15	41		15	30
16	149		16	94
17	1		17	162
18	65		18	218
19	12		19	162
20	177		20	232
21	30		21	161
22	606		22	157
23	1		23	492
24	124		24	191
25	2		25	191
26	9		26	2548
27	24		27	122
28	1		28	31
29	13		29	265
30	95		30	not court
31	17		31	180
32	72		32	247
33	88		33	324
34	10		34	702
35	1		35	462
36	1		36	71
37	276		37	408
38	83		38	475
39	26		39	357
40	101		40	120
41	280		41	539
42	85		42	211
43	84		43	188
44	168		44	406
45	265		45	315
46	69		46	89
47	543		47	192
48	232		48	69
49	22		49	1
50	196		50	48
51	135		51	679
52	275		52	77
53	2		53	225
54	187		54	89
55	180		55	1665
56	317		56	179
57	249		57	283
58	114		58	not court
59	62		59	313
60	1		60	200
			61	244
			62	114
			63	136
			64	384
			65	62
			66	202
			67	145
			68	48
			69	218
			70	151
			71	441
			72	293
ambient air exposure			100ppb ozone exposure
samples	Mating latency (s)		samples	Mating latency (s)
1	431		1	359
2	277		2	370
3	97		3	721
4	900		4	not mate
5	not mate		5	546
6	643		6	872
7	315		7	754
8	458		8	1265
9	407		9	744
10	2466		10	1077
11	1014		11	600
12	890		12	448
13	834		13	516
14	472		14	998
15	463		15	1689
16	761		16	665
17	89		17	300
18	199		18	600
19	870		19	900
20	521		20	454
21	317		21	325
22	657		22	383
23	276		23	642
24	398		24	474
25	577		25	324
26	404		26	2573
27	391		27	312
28	478		28	346
29	353		29	398
30	331		30	not mate
31	1028		31	500
32	279		32	1190
33	653		33	693
34	660		34	1078
35	173		35	509
36	1237		36	1010
37	615		37	754
38	252		38	788
39	166		39	550
40	333		40	360
41	328		41	636
42	887		42	600
43	320		43	543
44	not mate		44	457
45	not mate		45	667
46	not mate		46	909
47	1659		47	563
48	1281		48	469
49	295		49	319
50	593		50	659
51	646		51	768
52	633		52	326
53	166		53	1547
54	361		54	626
55	300		55	2380
56	862		56	783
57	790		57	452
58	401		58	not mate
59	170		59	1094
60	651		60	not mate
			61	483
			62	384
			63	not mate
			64	2135
			65	492
			66	458
			67	280
			68	495
			69	406
			70	443
			71	not mate
			72	380
